# Supplementary material for: Do Centenarians Die Healthier than Younger Elders? A Comparative Epidemiological Study in Spain
Source: J Clin Med. 2020 May 21;9(5):1563. doi: 10.3390/jcm9051563 (PMC7291259; doi:10.3390/jcm9051563)
Supplement: Supplementary file 1 [file jcm-09-01563-s001.zip]

Archive with 4 entries (3 files):
- supplement/
- supplement/Table S1.xlsx
- supplement/Table S2.xlsx
- supplement/Table S3.xlsx
