# Supplementary material for: Do Centenarians Die Healthier than Younger Elders? A Comparative Epidemiological Study in Spain
Source: J Clin Med. 2020 May 21;9(5):1563. doi: 10.3390/jcm9051563 (PMC7291259; doi:10.3390/jcm9051563)
Supplement: Supplementary file 1 [file jcm-09-01563-s001.zip › supplement/Table S1.xlsx]

## Sheet: Table S1
Table S1. Demographic, clinical and health services use characteristics of the study population by age group (dead at the age of 80-89, 90-99, or ≥100 years) and sex.
Information	Octogenarians				Nonagenarians			Centenarians
Demographic	Men		Women	p	Men	Women	p	Men	Women	p
Total population (n)	14184		14280		6282	11548		280	975
Age (mean, 95% CI)*	84.6 (84.5-84.6)		85.2 (85.1-85.2)	<0.001	92.7 (92.7-92.8)	93.3 (93.2-93.3)	<0.001	101.7 (101.5-101.9)	101.6 (101.5-101.7)	0.248
Residence (urban, %)	48.3		51.7	<0.001	49.2	52.5	<0.001	58.9	56.8	0.53
Deprivation index (%)a				<0.001			<0.001			0.317
Q1	24.4		27.8		27.7	30.1		29.4	30.8
Q2	23.4		22.8		23	22.1		24	22.4
Q3	23.7		22.8		22.9	22.7		25.1	21.1
Q4	28.5		26.6		26.5	25.1		21.5	25.7
Clinical
Without chronic diseases (%)	1		1	0.548	1.8	1.6	0.341	8.1	5.5	0.123
Chronic diseases (mean, 95% CI)*	6.76 (6.69-6.82)		6.87 (6.80-6.94)	0.008	5.86 (5.76-5.95)	5.63 (5.56-5.69)	<0.001	3.77 (3.43-4.11)	3.75 (3.57-3.93)	0.817
Multimorbidity (%)b	94.7		95.3	0.022	92.2	91.7	0.239	76.9	78.6	0.573
Without chronic medications (%)	2.8		2.6	0.297	3.2	3.4	0.45	9.2	6.5	0.169
Chronic drugs (mean, 95% CI)*	7.32 (7.26-7.38)		7.59 (7.53-7.66)	<0.001	6.71 (6.61-6.80)	6.60 (6.53-6.67)	0.069	4.89 (4.44-5.33)	4.92 (4.69-5.14)	0.864
Polypharmacy (%)c	76.1		78.3	<0.001	72	70.7	0.092	48.2	50.8	0.49
With potentially inappropriate medications (%)d	79.9		84.2	<0.001	79.9	82	0.001	69.3	72.3	0.371
Potentially inappropriate medications (mean, 95% CI)*	1.59 (1.57-1.61)		1.80 (1.78-1.82)	<0.001	1.61 (1.58-1.64)	1.72 (1.70-1.75)	<0.001	1.28 (1.13-1.43)	1.37 (1.29-1.45)	0.426
ADSe score (%)				<0.001			<0.001			0.691
0	40.7		35.4		41.6	37.8		52.8	49
1	29.3		30.3		29.9	31.5		28.4	30
2	15.6		18.1		15.4	17.3		10.1	12.5
≥3	14.4		16.3		13.1	13.4		8.7	8.6
ACBf score (%)				<0.001			<0.001			0.086
0	45.4		40.4		44.5	40.7		56.9	50.4
1	28		28.3		27.8	29.3		25.2	30.4
2	10		11.8		11.4	12.6		5.5	9.2
≥3	16.7		19.6		16.3	17.3		12.4	10
Healthcare use
Users of Primary Care (%)	86.3		86.3	0.984	82.8	84.3	0.01	75	77.6	0.354
Visits to GPg (mean, 95% CI)*	16.0 (15.8-16.2)		15.0 (14.7-15.2)	<0.001	14.6 (14.2-14.9)	13.1 (12.9-13.3)	<0.001	10.9 (9.6-12.2)	11.3 (10.5-12.1)	0.75
Visits to Nurse (mean, 95% CI)*	14.6 (14.3-14.9)		14.5 (14.1-14.8)	<0.001	12.5 (12.0-13.0)	12.6 (12.2-13.0)	0.001	10.1 (8.2-11.9)	13.3 (11.8-14.7)	0.14
Users of specialties (%)	73.8		65.1	<0.001	59.1	46.7	<0.001	28.6	28.6	0.527
Visits to a specialist (mean, 95% CI)*	8.31 (8.15-8.47)		7.03 (6.89-7.18)	<0.001	4.99 (4.84-5.14)	4.29 (4.17-4.42)	<0.001	2.79 (2.12-3.46)	2.77 (2.48-3.06)	0.48
Different specialties visited (mean, 95% CI)*	3.22 (3.18-3.26)		2.84 (2.80-2.88)	<0.001	2.28 (2.24-2.33)	1.97 (1.93-2.00)	<0.001	1.40 (1.25-1.55)	1.49 (1.39-1.60)	0.76
Users of hospital (%)	39.2		33.9	<0.001	30.6	24.8	<0.001	15.4	13.1	0.338
Total hospital admissions (mean, 95% CI)*	1.79 (1.76-1.83)		1.67 (1.64-1.70)	<0.001	1.51 (1.47-1.56)	1.47 (1.44-1.50)	0.415	1.33 (1.14-1.51)	1.34 (1.22-1.46)	0.891
Scheduled hospital admissions (mean, 95% CI)*	0.35 (0.33-0.37)		0.26 (0.25-0.28)	<0.001	0.19 (0.17-0.21)	0.16 (0.14-0.17)	0.021	0.07 (0.0-0.15)	0.13 (0.07-0.20)	0.371
Length of stay in days (mean, 95% CI)*	18.9 (18.4-19.4)		18.2 (17.7-18.7)	0.149	15.3 (13.9-16.7)	14.8 (14.3-15.2)	0.284	10.4 (8.1-12.8)	11.8 (10.2-13.4)	0.56
Users of emergency room (%)	15.4		14.2	0.004	14.5	12.8	0.002	10.7	8	0.153
Visits to emergency room (mean, 95% CI)*	2.20 (2.13-2.28)		2.06 (1.99-2.12)	0.023	1.93 (1.83-2.02)	1.83 (1.75-1.90)	0.102	1.90 (1.39-2.41)	1.55 (1.32-1.78)	0.279
*A non-parametric test was used; aFrom less (Q1) to most (Q4) deprived administrative health areas; bDefined as the presence of two or more diseases from a list of 114 conditions; cDefined as five or more drugs dispensed; dAccording to the updated Beers criteria; eAnticholinergic Drug Scale; fAnticholinergic Cognitive Burden; gGeneral Practitioner. pmen and pwomen represent the p values of the co…
