# Supplementary material for: Do Centenarians Die Healthier than Younger Elders? A Comparative Epidemiological Study in Spain
Source: J Clin Med. 2020 May 21;9(5):1563. doi: 10.3390/jcm9051563 (PMC7291259; doi:10.3390/jcm9051563)
Supplement: Supplementary file 1 [file jcm-09-01563-s001.zip › supplement/Table S2.xlsx]

## Sheet: Table S2
Table S2. Prevalence of all chronic conditions of the study population by age group (dead at the age of 80-89, 90-99, or ≥100 years) and sex.
		Octogenarians			Nonagenarians			Centenarians
EDCa code	Chronic condition	Men	Women	p	Men	Women	p	Men	Women	p	pmen	pwomen
CAR14/15	Hypertension	0.6369	0.7274	<0.001	0.5863	0.6879	<0.001	0.4423	0.5496	0.003	<0.001	<0.001
CAR11	Disorders of lipid metabolism	0.3185	0.3485	<0.001	0.1903	0.221	<0.001	0.0577	0.1002	0.047	<0.001	<0.001
END06/07/08/09	Diabetes	0.3064	0.3062	0.977	0.2101	0.2149	0.477	0.1	0.1185	0.472	<0.001	<0.001
NUR24	Dementia	0.1952	0.2853	<0.001	0.2091	0.2965	<0.001	0.1462	0.2241	0.008	0.007	<0.001
CAR09	Cardiac arrhythmia	0.272	0.2393	<0.001	0.2482	0.1999	<0.001	0.1385	0.1088	0.226	<0.001	<0.001
NUR05	Cerebrovascular disease	0.2313	0.2197	0.021	0.2581	0.2408	0.012	0.2192	0.2047	0.673	<0.001	<0.001
EYE06	Cataract, aphakia	0.2389	0.2431	0.414	0.224	0.187	<0.001	0.1308	0.1218	0.777	<0.001	<0.001
CAR05	Congestive heart failure	0.2031	0.224	<0.001	0.2344	0.2378	0.626	0.1885	0.2112	0.475	<0.001	0.014
MUS03	Degenerative joint disease	0.1752	0.2697	<0.001	0.1722	0.2328	<0.001	0.1115	0.1476	0.167	0.026	<0.001
REC03	Chronic ulcer of the skin	0.1616	0.213	<0.001	0.1828	0.264	<0.001	0.2462	0.3125	0.047	<0.001	<0.001
PSY09	Depression	0.1441	0.2719	<0.001	0.1274	0.1991	<0.001	0.0654	0.0744	0.72	<0.001	<0.001
GSU08	Varicose veins of lower extremities	0.1136	0.2699	<0.001	0.1162	0.2285	<0.001	0.0654	0.1498	0.001	0.041	<0.001
RES04	Emphysema, chronic bronchitis, COPD	0.2796	0.1041	<0.001	0.2409	0.0903	<0.001	0.1462	0.056	<0.001	<0.001	<0.001
HEM02	Iron deficiency, other deficiency anemias	0.1664	0.1684	0.666	0.1618	0.1467	0.008	0.1077	0.0938	0.58	0.034	<0.001
GUR04	Prostatic hypertrophy	0.3213	0.0014	<0.001	0.3104	0.0004	<0.001	0.2385	0	<0.001	0.007	0.033
END02	Osteoporosis	0.0476	0.2388	<0.001	0.041	0.1764	<0.001	0.0154	0.0787	<0.001	0.008	<0.001
CAR03	Ischemic heart disease (excluding acute myocardial infarction)	0.1568	0.1007	<0.001	0.1338	0.0958	<0.001	0.0846	0.07	0.508	<0.001	0.007
EYE08	Glaucoma	0.1121	0.1098	0.551	0.1287	0.1116	0.001	0.0808	0.0905	0.715	0.001	0.143
ADM02	Surgical aftercare	0.1342	0.1241	0.013	0.092	0.0782	0.002	0.0346	0.028	0.727	<0.001	<0.001
NUR21	Neurologic disorders, other	0.1128	0.1247	0.002	0.1003	0.0917	0.068	0.0462	0.0431	0.967	<0.001	<0.001
EAR08	Deafness, hearing loss	0.1023	0.1044	0.577	0.1222	0.1049	0.001	0.0769	0.0948	0.444	<0.001	0.626
RES11	Respiratory disorders, other	0.1256	0.0987	<0.001	0.112	0.0876	<0.001	0.0692	0.0453	0.162	0.001	<0.001
SKN02	Dermatitis and eczema	0.1111	0.0947	<0.001	0.103	0.0867	<0.001	0.0808	0.056	0.186	0.084	<0.001
NUT03	Obesity	0.0967	0.14	<0.001	0.0488	0.0698	<0.001	0.0077	0.0334	0.044	<0.001	<0.001
CAR16	Cardiovascular disorders, other	0.1047	0.1068	0.584	0.0755	0.0743	0.785	0.0192	0.0345	0.294	<0.001	<0.001
CAR06	Cardiac valve disorders	0.0858	0.0963	0.002	0.0509	0.0497	0.736	0.0115	0.0183	0.592	<0.001	<0.001
END05	Other endocrine disorders	0.0552	0.1068	<0.001	0.0391	0.074	<0.001	0.0231	0.042	0.218	<0.001	<0.001
REN01	Chronic renal failure	0.0956	0.0645	<0.001	0.0841	0.0497	<0.001	0.0385	0.0334	0.839	<0.001	<0.001
END04	Hypothyroidism	0.035	0.103	<0.001	0.0275	0.0663	<0.001	0.0231	0.0291	0.758	0.016	<0.001
CAR12	Acute myocardial infarction	0.0912	0.0432	<0.001	0.0768	0.0392	<0.001	0.0385	0.0291	0.571	<0.001	0.05
HEM03	Thrombophlebitis	0.0498	0.0686	<0.001	0.0474	0.0663	<0.001	0.0269	0.0517	0.13	0.197	0.125
EYE02	Visual impairment	0.0608	0.0556	0.066	0.0656	0.0567	0.019	0.0654	0.0388	0.096	0.417	0.073
MAL03	High impact malignant neoplasms	0.079	0.0624	<0.001	0.0381	0.0243	<0.001	0.0115	0.0097	0.732	<0.001	<0.001
NUR06	Parkinson's disease	0.0673	0.0577	0.001	0.0464	0.0384	0.012	0.0154	0.0075	0.27	<0.001	<0.001
HEM08	Hematologic disorders, other	0.0633	0.0578	0.056	0.0465	0.0328	<0.001	0.0308	0.0151	0.116	<0.001	<0.001
GAS10	Diverticular disease of colon	0.0552	0.0568	0.58	0.0417	0.0424	0.856	0.0231	0.0205	0.989	<0.001	<0.001
PSY19	Sleep disorders of nonorganic origin	0.0492	0.0444	0.059	0.0555	0.0465	0.01	0.0577	0.0485	0.661	0.158	0.661
ALL04/05	Asthma	0.0305	0.071	<0.001	0.027	0.0526	<0.001	0.0154	0.0302	0.278	0.163	<0.001
RHU02	Gout	0.0849	0.0221	<0.001	0.0719	0.0196	<0.001	0.0615	0.0194	0.001	0.004	0.367
MUS14	Low back pain	0.0563	0.0464	<0.001	0.0422	0.0271	<0.001	0.0385	0.0119	0.013	<0.001	<0.001
MAL01	Malignant neoplasms of the skin	0.0503	0.0299	<0.001	0.0632	0.0393	<0.001	0.05	0.0334	0.286	0.001	<0.001
MAL14	Malignant neoplasms, prostate	0.0869	0.0005	<0.001	0.0776	0.0001	<0.001	0.0462	0	<0.001	0.008	0.149
MAL12	Malignant neoplasms, colorectal	0.0503	0.0296	<0.001	0.0308	0.02	<0.001	0.0192	0.0162	0.785	<0.001	<0.001
PSY01	Anxiety, neuroses	0.0228	0.0476	<0.001	0.0226	0.0325	<0.001	0.0115	0.0205	0.443	0.481	<0.001
GAS08	Gastroesophageal reflux	0.0284	0.0317	0.108	0.0265	0.0227	0.132	0.0077	0.0151	0.545	0.11	<0.001
NUR03	Peripheral neuropathy, neuritis	0.026	0.0298	0.059	0.0202	0.0186	0.492	0.0038	0.0129	0.319	0.005	<0.001
GAS09	Irritable bowel syndrome	0.0201	0.0287	<0.001	0.0216	0.0214	0.96	0.0077	0.0129	0.746	0.269	<0.001
CAR10	Generalized atherosclerosis	0.0327	0.0198	<0.001	0.0229	0.0148	<0.001	0.0038	0.0065	1	<0.001	<0.001
NUR07	Seizure disorder	0.0232	0.0289	0.003	0.0163	0.0177	0.536	0.0231	0.0108	0.134	0.007	<0.001
MAL18	Malignant neoplasms, bladder	0.0457	0.0086	<0.001	0.0322	0.0057	<0.001	0.0192	0.0075	0.15	<0.001	0.025
MAL04	Malignant neoplasms, breast	0.0004	0.0394	<0.001	0.0003	0.0237	<0.001	0	0.0097	0.219	1	<0.001
RES08	Pulmonary embolism	0.016	0.0216	0.001	0.0176	0.015	0.219	0.0038	0.0075	1	0.211	<0.001
RES13	Chronic respiratory failure	0.0264	0.0154	<0.001	0.0127	0.0123	0.859	0.0077	0.0022	0.21	<0.001	0.001
ALL06	Disorders of the immune system	0.0216	0.0186	0.088	0.015	0.0122	0.138	0.0154	0.0065	0.239	0.007	<0.001
GSU11	Peripheral vascular disease	0.0296	0.0119	<0.001	0.0174	0.0089	<0.001	0.0154	0.0043	0.075	<0.001	0.012
FRE12	Utero-vaginal prolapse	0.0004	0.0346	<0.001	0.0008	0.0252	<0.001	0	0.0129	0.08	0.284	<0.001
NUR17	Paralytic syndromes, other	0.0215	0.0188	0.115	0.0138	0.0115	0.217	0.0077	0.0043	0.617	<0.001	<0.001
PSY07	Schizophrenia and affective psychosis	0.014	0.023	<0.001	0.0104	0.0133	0.112	0.0077	0.0065	0.689	0.085	<0.001
MUS06	Kyphoscoliosis	0.0089	0.0228	<0.001	0.0063	0.0204	<0.001	0	0.0075	0.358	0.065	0.005
SKN12	Psoriasis	0.0227	0.0133	<0.001	0.016	0.0094	<0.001	0.0077	0.0022	0.21	0.003	<0.001
PSY14	Psychosocial disorders of childhood	0.01	0.0167	<0.001	0.0148	0.0191	0.046	0.0115	0.0226	0.382	0.013	0.201
EYE13	Diabetic retinopathy	0.0168	0.0209	0.012	0.0081	0.0093	0.476	0	0.0075	0.358	<0.001	<0.001
REN05	Renal disorders, other	0.0226	0.0127	<0.001	0.0135	0.0082	0.001	0.0038	0.0054	1	<0.001	0.001
MAL10	Malignant neoplasms, lung	0.0328	0.0072	<0.001	0.0106	0.0027	<0.001	0	0.0011	1	<0.001	<0.001
PSY02	Substance use	0.0254	0.0071	<0.001	0.0129	0.0054	<0.001	0.0038	0.0075	1	<0.001	0.221
SKN13	Disease of hair and hair follicles	0.0054	0.0208	<0.001	0.0065	0.0144	<0.001	0.0038	0.0054	1	0.652	<0.001
NUR19	Developmental disorder	0.0121	0.0107	0.281	0.0107	0.0108	1	0.0038	0.0054	1	0.445	0.29
GAS05	Chronic liver disease	0.0186	0.0112	<0.001	0.008	0.0032	<0.001	0.0038	0	0.219	<0.001	<0.001
GUR09	Renal calculi	0.0155	0.0078	<0.001	0.0098	0.0046	<0.001	0.0154	0.0011	0.009	0.003	0.001
CAR07	Cardiomyopathy	0.0167	0.0085	<0.001	0.007	0.0038	0.006	0.0038	0	0.219	<0.001	<0.001
MUS13	Cervical pain syndromes	0.0088	0.0102	0.267	0.0052	0.0044	0.555	0	0.0022	1	0.01	<0.001
PSY08	Personality disorders	0.0079	0.0073	0.592	0.0091	0.0065	0.066	0.0038	0.0032	1	0.573	0.309
MAL02	Low impact malignant neoplasms	0.0112	0.0083	0.015	0.0054	0.0032	0.04	0.0038	0	0.219	<0.001	<0.001
INF01	Tuberculosis infection	0.0101	0.007	0.007	0.0065	0.0044	0.072	0.0038	0	0.219	0.03	0.001
MAL08	Malignant neoplasms, kidney	0.0115	0.0073	<0.001	0.0062	0.0021	<0.001	0	0	-	<0.001	<0.001
MAL11	Malignant neoplasms, lymphomas	0.0087	0.0091	0.795	0.0049	0.0043	0.641	0	0	-	0.005	<0.001
MAL15	Malignant neoplasms, stomach	0.0087	0.0077	0.36	0.0055	0.0051	0.763	0.0038	0.0011	0.39	0.043	0.004
REN04	Nephritis, nephrosis	0.0097	0.0065	0.003	0.0041	0.0029	0.268	0	0.0022	1	<0.001	<0.001
GSU15	Alimentary or excretory surgigal openings	0.0092	0.0065	0.011	0.0036	0.0029	0.556	0.0038	0	0.219	<0.001	<0.001
MAL16	Acute leukemia	0.007	0.0063	0.524	0.005	0.0041	0.428	0.0038	0.0022	0.524	0.247	0.021
GSU13	Aortic aneurysm	0.0124	0.0025	<0.001	0.0063	0.0012	<0.001	0.0038	0	0.219	<0.001	0.022
RHU01	Autoimmune and connective tissue diseases	0.0064	0.0077	0.217	0.0033	0.0038	0.645	0.0038	0	0.219	0.014	<0.001
GAS02	Inflammatory bowel disease	0.0064	0.0064	1	0.0044	0.0037	0.589	0	0.0022	1	0.147	0.005
RES06	Sleep apnea	0.0086	0.0062	0.022	0.0016	0.0021	0.589	0	0.0011	1	<0.001	<0.001
PSY05	Attention deficit disorder	0.0041	0.0043	0.884	0.0063	0.0051	0.324	0.0077	0.0043	0.617	0.052	0.672
PSY15	Eating disorder	0.0039	0.006	0.015	0.0031	0.0049	0.106	0.0077	0.0075	1	0.261	0.364
HEM06	Deep vein thrombosis	0.0042	0.0056	0.114	0.0024	0.003	0.59	0	0.0011	1	0.14	0.002
HEM01	Hemolytic anemia	0.0046	0.0042	0.688	0.0026	0.0035	0.41	0.0038	0.0011	0.39	0.086	0.285
MAL13	Malignant neoplasms, pancreas	0.0051	0.0058	0.444	0.0016	0.0017	1	0	0	-	0.001	<0.001
MAL09	Malignant neoplasms, liver and biliary tract	0.0047	0.0049	0.896	0.0018	0.0013	0.588	0	0	-	0.004	<0.001
PSY17	Psyco-physiologic and somatoform disorders	0.0034	0.0038	0.642	0.0033	0.003	0.901	0.0038	0.0011	0.39	0.833	0.329
RHU03	Arthropathy	0.003	0.0039	0.236	0.0031	0.002	0.188	0	0.0022	1	0.95	0.014
HEM07	Hemophilia, coagulation disorder	0.0044	0.0033	0.167	0.0015	0.0013	0.991	0	0	-	0.002	0.002
GTC02	Inherited metabolic disorders	0.0042	0.0028	0.062	0.0026	0.0016	0.209	0	0.0011	1	0.188	0.131
REN06	ESRD	0.0059	0.0028	<0.001	0.0003	0.0002	0.618	0	0	-	<0.001	<0.001
MUS11	Congenital anomalies of limbs, hands, and feet	0.002	0.0038	0.008	0.0011	0.0025	0.086	0.0038	0.0032	1	0.182	0.197
PSY16	Impulse control	0.0027	0.0027	1	0.002	0.0018	0.94	0.0038	0.0032	1	0.377	0.197
EYE03	Retinal disorders (excluding diabetic retinopathy)	0.0025	0.0022	0.69	0.0024	0.0014	0.181	0	0	-	1	0.2
CAR04	Congenital heart disease	0.0021	0.0028	0.288	0.0015	0.0013	0.991	0	0	-	0.681	0.017
GUR10	Prostatitis	0.0039	0.0006	<0.001	0.0031	0.0009	0.001	0.0038	0	0.219	0.582	0.746
HEM05	Aplastic anemia	0.0023	0.0026	0.651	0.0018	0.0005	0.022	0	0	-	0.781	<0.001
PSY13	Adjustment disorder	0.0032	0.0021	0.122	0.0011	0.0004	0.129	0	0	-	0.024	0.001
MAL05	Malignant neoplasms, cervix, uterus	0	0.0046	<0.001	0	0.0013	0.01	0	0.0011	1	-	<0.001
GAS12	Chronic pancreatitis	0.0021	0.0015	0.251	0.0008	0.0007	0.779	0	0	-	0.118	0.168
NUR16	Spinal cord injury/disorders	0.0021	0.0011	0.07	0.0005	0.0004	1	0	0	-	0.023	0.146
GSU06	Chronic cystic disease of the breast	0.0001	0.0021	<0.001	0.0002	0.0008	0.11	0	0	-	1	0.021
MAL06	Malignant neoplasms, ovary	0	0.0025	<0.001	0	0.0004	0.169	0	0	-	-	<0.001
NUR12	Quadriplegia and paraplegia	0.0014	0.0008	0.194	0.0005	0.0002	0.353	0	0	-	0.214	0.113
PSY20	Major Depression	0.0011	0.0009	0.558	0.0005	0.0004	0.703	0	0	-	0.385	0.284
NUR08	Multiple sclerosis	0.0009	0.0009	1	0.0005	0.0004	1	0	0	-	0.65	0.368
RES09	Tracheostomy	0.0018	0.0001	<0.001	0.0011	0	0.001	0	0	-	0.563	1
GAS13	Lactose intolerance	0.0007	0.0008	1	0.0003	0.0003	1	0	0	-	0.457	0.201
GTC01	Chromosomal anomalies	0.0006	0.0008	0.658	0.0008	0.0004	0.294	0	0.0011	1	0.622	0.216
MAL07	Malignant neoplasms, esophagus	0.0011	0.0004	0.053	0.0002	0	0.353	0	0	-	0.076	0.079
ADM03	Transplant status	0.0008	0.0003	0.118	0	0	-	0	0	-	0.065	0.25
NUR09	Muscular dystrophy	0.0004	0.0004	1	0.0005	0.0003	0.432	0	0	-	0.735	0.805
GUR01	Vesicoureteral reflux	0.0004	0.0003	0.753	0	0.0002	0.543	0	0	-	0.374	0.757
GUR03	Hypospadias, other penile anomalies	0.0004	0	0.031	0.0007	0	0.016	0	0	-	0.527	-
INF04	HIV, AIDS	0.0001	0.0001	0.624	0	0.0001	1	0	0	-	1	1
NUR18	Cerebral palsy	0.0001	0.0001	1	0	0	-	0	0	-	1	1
FRE03	Endometriosis	0	0	-	0	0	-	0	0	-	-	-
MUS07	Congenital hip dislocation	0	0	-	0	0	-	0	0	-	-	-
NUR26	Autism Spectrum Disorder	0	0	-	0	0	-	0	0	-	-	-
REC01	Cleft lip and palate	0	0	-	0	0	-	0	0	-	-	-
RES03	Cystic fibrosis	0	0	-	0	0	-	0	0	-	-	-
NUR11	Dementia and delirium	0	0	-	0	0	-	0	0	-	-	-
PSY04	Behavior problems	0	0	-	0	0	-	0	0	-	-	-
aFrom a list of 114 Expanded Diagnostic Clusters
