# Supplementary material for: Do Centenarians Die Healthier than Younger Elders? A Comparative Epidemiological Study in Spain
Source: J Clin Med. 2020 May 21;9(5):1563. doi: 10.3390/jcm9051563 (PMC7291259; doi:10.3390/jcm9051563)
Supplement: Supplementary file 1 [file jcm-09-01563-s001.zip › supplement/Table S3.xlsx]

## Sheet: Hoja1
Table S3. Prevalence of all chronic medications dispensed in the study population by age group (dead at the age of 80-89, 90-99, or ≥100 years) and sex.
		Octogenarians			Nonagenarians			Centenarians
ATCa code	Chronic medication	Men	Women	p	Men	Women	p	Men	Women	p	pmen	pwomen
A02B	Drugs for peptic ulcer and gastro-oesophageal reflux disease (gord)	0.6347	0.6683	<0.001	0.6145	0.6249	0.196	0.5046	0.5018	1	<0.001	<0.001
B01A	Antithrombotic agents	0.5778	0.509	<0.001	0.5662	0.4919	<0.001	0.4174	0.3905	0.519	<0.001	<0.001
C03C	High-ceiling diuretics	0.3505	0.3828	<0.001	0.39	0.413	0.004	0.2752	0.3452	0.062	<0.001	<0.001
N02B	Other analgesics and antipyretics	0.3218	0.4168	<0.001	0.3228	0.4145	<0.001	0.3257	0.3684	0.276	0.984	0.024
N06A	Antidepressants	0.2078	0.3523	<0.001	0.214	0.285	<0.001	0.1239	0.1554	0.29	0.005	<0.001
N05B	Anxiolytics	0.1793	0.3037	<0.001	0.1881	0.2845	<0.001	0.1422	0.2485	0.001	0.109	<0.001
C10A	Lipid modifying agents, plain	0.2912	0.262	<0.001	0.1464	0.1269	0.001	0.0596	0.0355	0.158	<0.001	<0.001
C09A	ACE inhibitors, plain	0.1778	0.1684	0.043	0.1704	0.1739	0.588	0.0734	0.1665	0.001	<0.001	0.507
A10B	Blood glucose lowering drugs, excl. insulins	0.195	0.1897	0.278	0.1287	0.126	0.639	0.0459	0.0636	0.411	<0.001	<0.001
N05A	Antipsychotics	0.1391	0.1689	<0.001	0.1588	0.1887	<0.001	0.1284	0.1493	0.503	0.001	<0.001
B03A	Iron preparations	0.1423	0.1524	0.02	0.1606	0.1529	0.203	0.133	0.1102	0.412	0.004	0.004
C07A	Beta blocking agents	0.1643	0.1743	0.03	0.1173	0.1158	0.798	0.0505	0.0575	0.812	<0.001	<0.001
G04C	Drugs used in benign prostatic hypertrophy	0.3107	0.0032	0	0.3235	0.0017	<0.001	0.2798	0	<0.001	0.117	0.028
N05C	Hypnotics and sedatives	0.1087	0.1524	<0.001	0.128	0.1675	<0.001	0.1055	0.153	0.095	0.001	0.006
M01A	Antiinflammatory and antirheumatic products, non-steroids	0.144	0.1723	<0.001	0.1037	0.1165	0.014	0.0872	0.0636	0.285	<0.001	<0.001
C09C	Angiotensin ii receptor blockers (arbs), plain	0.1404	0.1613	<0.001	0.1087	0.1315	<0.001	0.0596	0.0747	0.537	<0.001	<0.001
R03A	Adrenergics, inhalants	0.1833	0.0895	<0.001	0.1433	0.0738	<0.001	0.0688	0.0343	0.038	<0.001	<0.001
C08C	Selective calcium channel blockers with mainly vascular effects	0.123	0.1222	0.853	0.1158	0.1145	0.83	0.1239	0.0979	0.321	0.363	0.036
N02A	Opioids	0.0983	0.1573	<0.001	0.0773	0.1173	<0.001	0.0275	0.0661	0.045	<0.001	<0.001
C09D	Angiotensin II receptor blockers (arbs), combinations	0.1129	0.1463	<0.001	0.0791	0.1106	<0.001	0.0505	0.0685	0.418	<0.001	<0.001
S01E	Antiglaucoma preparations and miotics	0.1116	0.1051	0.088	0.128	0.1029	<0.001	0.078	0.0734	0.935	0.001	0.015
C01D	Vasodilators used in cardiac diseases	0.1229	0.0862	<0.001	0.1325	0.1043	<0.001	0.078	0.104	0.308	0.02	<0.001
N06D	Anti-dementia drugs	0.1021	0.1426	<0.001	0.0672	0.0836	<0.001	0.0229	0.0208	0.794	<0.001	<0.001
R03B	Other drugs for obstructive airway diseases, inhalants	0.1617	0.0659	<0.001	0.123	0.0575	<0.001	0.0642	0.0428	0.254	<0.001	0.002
C05C	Capillary stabilizing agents	0.0523	0.1266	<0.001	0.0574	0.1141	<0.001	0.0442	0.1109	0.05	0.503	0.067
M02A	Topical products for joint and muscular pain	0.0729	0.1097	<0.001	0.0771	0.09	0.039	0.0619	0.0909	0.425	0.655	0.001
A06A	Drugs for constipation	0.0762	0.0863	0.002	0.0946	0.097	0.629	0.1009	0.0906	0.737	<0.001	0.016
N03A	Antiepileptics	0.0851	0.1043	<0.001	0.0599	0.0661	0.133	0.0183	0.0282	0.57	<0.001	<0.001
C01A	Cardiac glycosides	0.0709	0.087	<0.001	0.0806	0.0907	0.031	0.078	0.0636	0.548	0.059	0.028
R05C	Expectorants, excl. combinations with cough suppressants	0.1035	0.0614	<0.001	0.1022	0.0652	<0.001	0.1055	0.0722	0.14	0.956	0.281
C03D	Potassium-sparing agents	0.0889	0.087	0.594	0.0651	0.0662	0.819	0.0596	0.0367	0.188	<0.001	<0.001
N06B	Psychostimulants, agents used for adhd and nootropics	0.0708	0.0716	0.816	0.077	0.0802	0.483	0.0963	0.0649	0.146	0.131	0.023
M04A	Antigout preparations	0.117	0.052	<0.001	0.0935	0.037	<0.001	0.0505	0.0184	0.014	<0.001	<0.001
B03B	Vitamin B12 and folic acid	0.0711	0.0766	0.093	0.077	0.0685	0.046	0.0505	0.0551	0.921	0.158	0.009
A12A	Calcium	0.0394	0.1171	<0.001	0.0233	0.0744	<0.001	0.0046	0.0318	0.045	<0.001	<0.001
A10A	Insulins and analogues	0.0739	0.0941	<0.001	0.0388	0.0481	0.006	0.0138	0.0171	1	<0.001	<0.001
C08D	Selective calcium channel blockers with direct cardiac effects	0.0709	0.0701	0.826	0.0562	0.0621	0.135	0.0275	0.0269	1	<0.001	<0.001
C09B	ACE inhibitors, combinations	0.0507	0.0593	0.002	0.041	0.054	<0.001	0.0367	0.0404	0.958	0.011	0.028
H02A	Corticosteroids for systemic use, plain	0.0614	0.059	0.412	0.0472	0.0381	0.006	0.0459	0.0159	0.016	<0.001	<0.001
S01X	Other ophthalmologicals	0.0325	0.0615	<0.001	0.0405	0.0534	<0.001	0.0459	0.0588	0.569	0.015	0.028
C04A	Peripheral vasodilators	0.0642	0.0339	<0.001	0.0568	0.0372	<0.001	0.055	0.0441	0.614	0.14	0.16
H03A	Thyroid preparations	0.0214	0.0803	<0.001	0.0191	0.049	<0.001	0.0092	0.0159	0.749	0.337	<0.001
N04B	Dopaminergic agents	0.0617	0.0494	<0.001	0.0367	0.0274	0.001	0.0046	0.0024	0.509	<0.001	<0.001
R06A	Antihistamines for systemic use	0.0534	0.0388	<0.001	0.055	0.036	<0.001	0.0459	0.0306	0.369	0.796	0.307
J01M	Quinolone antibacterials	0.0586	0.0339	<0.001	0.0613	0.0312	<0.001	0.0505	0.0208	0.031	0.656	0.086
V06X	General nutrients	0.0328	0.0445	<0.001	0.0357	0.0579	<0.001	0.0596	0.0624	1	0.065	<0.001
M05B	Drugs affecting bone structure and mineralization	0.0189	0.0815	<0.001	0.0107	0.0404	<0.001	0.0046	0.011	0.698	<0.001	<0.001
D01A	Antifungals for topical use	0.0293	0.0456	<0.001	0.0348	0.0495	<0.001	0.0459	0.0502	0.932	0.059	0.344
A03F	Propulsives	0.0283	0.0482	<0.001	0.0327	0.0465	<0.001	0.0092	0.0441	0.026	0.05	0.756
D07A	Corticosteroids, plain	0.0432	0.0334	<0.001	0.0415	0.0334	0.009	0.0505	0.0196	0.021	0.746	0.094
C01E	Other cardiac preparations	0.0347	0.0349	0.951	0.0372	0.0421	0.142	0.0321	0.0379	0.838	0.666	0.016
C03B	Low-ceiling diuretics, excl. thiazides	0.0261	0.047	<0.001	0.0288	0.0427	<0.001	0.0229	0.0355	0.477	0.529	0.122
C01B	Antiarrhythmics, class I and III	0.0424	0.0369	0.023	0.0308	0.0257	0.063	0.0092	0.0061	0.643	<0.001	<0.001
N07C	Antivertigo preparations	0.0266	0.0365	<0.001	0.0326	0.0329	0.956	0.0367	0.0257	0.52	0.055	0.115
L02A	Hormones and related agents	0.053	0.0185	<0.001	0.0481	0.0131	<0.001	0.0183	0.0037	0.039	0.031	<0.001
J01C	Beta-lactam antibacterials, penicillins	0.0353	0.0276	<0.001	0.0298	0.0229	0.008	0.0229	0.0159	0.558	0.102	0.017
A12B	Potassium	0.0232	0.0287	0.005	0.0274	0.031	0.216	0.0183	0.0343	0.324	0.194	0.458
L02B	Hormone antagonists and related agents	0.0373	0.022	<0.001	0.0332	0.0121	<0.001	0.0046	0.0037	1	0.017	<0.001
C03E	Diuretics and potassium-sparing agents in combination	0.0166	0.0281	<0.001	0.0202	0.0334	<0.001	0.0138	0.0392	0.102	0.209	0.023
G04B	Urologicals	0.0349	0.0251	<0.001	0.0184	0.0121	0.001	0.0092	0.0073	0.678	<0.001	<0.001
C02C	Antiadrenergic agents, peripherally acting	0.0321	0.012	<0.001	0.025	0.0072	<0.001	0.0138	0.0037	0.112	0.01	<0.001
R03D	Other systemic drugs for obstructive airway diseases	0.0277	0.0157	<0.001	0.0145	0.0092	0.003	0.0092	0.011	1	<0.001	<0.001
J01X	Other antibacterials	0.0142	0.02	<0.001	0.0203	0.016	0.048	0.0275	0.0135	0.144	0.003	0.042
V06Z	General nutrients	0.0125	0.0165	0.007	0.0164	0.021	0.046	0.0367	0.0147	0.049	0.003	0.028
A02A	Antacids	0.0125	0.0141	0.426	0.0157	0.0158	1	0	0.0089	0.589	0.213	0.411
H03B	Antithyroid preparations	0.0082	0.0171	<0.001	0.0059	0.0208	<0.001	0.0092	0.0122	1	0.167	0.045
S01A	Antiinfectives	0.012	0.0118	0.954	0.0184	0.0144	0.058	0.0046	0.0171	0.216	0.001	0.128
J01D	Other beta-lactam antibacterials	0.0142	0.0115	0.052	0.0177	0.011	<0.001	0.0138	0.0135	1	0.188	0.799
V06Y	General nutrients	0.0115	0.0154	0.007	0.0093	0.0132	0.033	0.0046	0.011	0.698	0.317	0.258
C03A	Low-ceiling diuretics, thiazides	0.0098	0.015	<0.001	0.0107	0.0125	0.332	0.0046	0.0159	0.323	0.757	0.233
R05D	Cough suppressants, excl. combinations with expectorants	0.0124	0.0115	0.564	0.0125	0.0103	0.244	0.0233	0.0098	0.161	0.33	0.65
A07A	Intestinal antiinfectives	0.0129	0.0131	0.912	0.0079	0.0089	0.565	0.0046	0.0098	0.694	0.007	0.009
D06A	Antibiotics for topical use	0.0098	0.0101	0.815	0.0069	0.0104	0.028	0.0092	0.0098	1	0.126	0.963
S01C	Antiinflammatory agents and antiinfectives in combination	0.0098	0.0098	1	0.011	0.0086	0.155	0.0092	0.0086	1	0.735	0.62
C05B	Antivaricose therapy	0.005	0.0119	<0.001	0.0059	0.0126	<0.001	0.0046	0.0073	1	0.643	0.4
S01B	Antiinflammatory agents	0.0103	0.0089	0.255	0.0084	0.0082	0.924	0.0092	0.0061	0.643	0.492	0.638
A11C	Vitamin A and D, incl. combinations of the two	0.0066	0.0137	<0.001	0.0045	0.0068	0.078	0	0.0061	0.59	0.139	<0.001
A07D	Antipropulsives	0.0073	0.0108	0.026	0.0059	0.0056	0.995	0	0.0022	1	0.641	0.001
V03A	All other therapeutic products	0.0107	0.0081	0.031	0.0052	0.004	0.334	0	0.0012	1	<0.001	<0.001
R01A	Decongestants and other nasal preparations for topical use	0.0121	0.0054	<0.001	0.0079	0.0024	<0.001	0.0046	0.0012	0.377	0.023	<0.001
J01F	Macrolides, lincosamides and streptogramins	0.0071	0.0062	0.39	0.0067	0.0059	0.586	0.0046	0.0073	1	0.95	0.794
D06B	Chemotherapeutics for topical use	0.0047	0.0066	0.046	0.0065	0.0085	0.195	0.0046	0.0061	1	0.232	0.184
H05B	Anti-parathyroid agents	0.0059	0.008	0.044	0.0028	0.0036	0.444	0	0.0024	1	0.01	<0.001
B05B	I.V. solutions	0.0057	0.0044	0.154	0.0053	0.005	0.881	0	0.0073	0.353	0.754	0.384
M03B	Muscle relaxants, centrally acting agents	0.0053	0.0071	0.057	0.0036	0.0032	0.787	0	0	-	0.23	<0.001
N01B	Anesthetics, local	0.0057	0.0058	0.97	0.0041	0.0032	0.427	0	0.0037	1	0.289	0.011
A04A	Antiemetics and antinauseants	0.0037	0.0064	0.002	0.0031	0.0047	0.151	0.0046	0.0037	1	0.56	0.196
A03A	Drugs for functional gastrointestinal disorders	0.0038	0.006	0.013	0.0043	0.0047	0.847	0	0.0012	1	0.764	0.106
D03B	Enzymes	0.003	0.0057	0.001	0.0028	0.006	0.006	0.0046	0.0086	1	0.598	0.525
S01G	Decongestants and antiallergics	0.0036	0.0049	0.127	0.0057	0.0049	0.602	0.0092	0.0049	0.612	0.048	1
C10B	Lipid modifying agents, combinations	0.0059	0.0055	0.714	0.0021	0.0022	1	0	0	-	0.001	<0.001
C05A	Agents for treatment of hemorrhoids and anal fissures for topical use	0.003	0.0058	0.001	0.0017	0.0041	0.016	0.0093	0.0074	0.676	0.053	0.115
A11H	Other plain vitamin preparations	0.0038	0.0042	0.678	0.0038	0.0028	0.38	0	0.0024	1	1	0.212
A01A	Stomatological preparations	0.0033	0.0041	0.3	0.0038	0.0028	0.322	0	0.0012	1	0.805	0.137
A07C	Electrolytes with carbohydrates	0.0028	0.0036	0.317	0.0031	0.0041	0.395	0.0046	0.0012	0.377	0.559	0.494
L01X	Other antineoplastic agents	0.0037	0.0036	1	0.0024	0.003	0.569	0	0.0012	1	0.32	0.495
H05A	Parathyroid hormones and analogues	0.0017	0.0057	<0.001	0	0.0025	<0.001	0	0.0024	1	0.001	<0.001
A07E	Intestinal antiinflammatory agents	0.0038	0.0029	0.257	0.0029	0.0013	0.039	0	0	-	0.622	0.015
C09X	Other agents acting on the renin-angiotensin system	0.003	0.0032	0.809	0.0021	0.0024	0.818	0	0.0012	1	0.565	0.456
L04A	Immunosuppressants	0.0027	0.0054	0.001	0.0003	0.0008	0.51	0	0	-	0.001	<0.001
N04A	Anticholinergic agents	0.0021	0.0035	0.035	0.0014	0.0028	0.11	0	0.0037	1	0.577	0.518
A05A	Bile therapy	0.0013	0.0036	<0.001	0.0014	0.0026	0.164	0	0.0037	1	0.871	0.355
A11D	Vitamin B1, plain and in combination with vitamin B6 and B12	0.0028	0.0025	0.653	0.0022	0.0018	0.676	0.0046	0	0.211	0.418	0.3
D07B	Corticosteroids, combinations with antiseptics	0.0018	0.0029	0.074	0.0016	0.0027	0.207	0	0.0025	1	0.896	0.948
A03B	Belladonna and derivatives, plain	0.0018	0.0025	0.278	0.0019	0.0025	0.571	0.0046	0.0037	1	0.39	0.677
B02A	Antifibrinolytics	0.0034	0.0019	0.027	0.0026	0.0007	0.003	0	0.0024	1	0.622	0.014
L01A	Alkylating agents	0.004	0.0016	<0.001	0.0017	0.0011	0.355	0	0	-	0.03	0.46
C07B	Beta blocking agents and thiazides	0.0021	0.0031	0.141	0.0007	0.0017	0.139	0	0.0012	1	0.092	0.092
J01E	Sulfonamides and trimethoprim	0.0027	0.0016	0.092	0.0036	0.0011	0.001	0.0046	0.0012	0.377	0.322	0.618
A07X	Other antidiarrheals	0.0018	0.0023	0.605	0.0022	0.0019	0.959	0	0.0022	1	0.706	0.781
D05A	Antipsoriatics for topical use	0.003	0.0016	0.025	0.0019	0.0012	0.4	0	0	-	0.331	0.587
L01B	Antimetabolites	0.0028	0.0025	0.743	0.001	0.0007	0.563	0	0	-	0.047	0.001
S01F	Mydriatics and cycloplegics	0.0019	0.0013	0.289	0.0033	0.0021	0.199	0	0	-	0.169	0.185
J02A	Antimycotics for systemic use	0.0022	0.0019	0.705	0.0019	0.0011	0.31	0	0.0012	1	0.833	0.299
N02C	Antimigraine preparations	0.0017	0.0027	0.114	0.0002	0.0017	0.012	0	0.0012	1	0.011	0.269
G03H	Antiandrogens	0.0034	0	<0.001	0.005	0	<0.001	0	0	-	0.221	-
P01B	Antimalarials	0.0014	0.0034	0.002	0.001	0.0006	0.367	0	0	-	0.745	<0.001
G01A	Antiinfectives and antiseptics, excl. combinations with corticosteroids	0.0001	0.0031	<0.001	0	0.0019	0.002	0	0.0049	0.585	1	0.063
G03C	Estrogens	0	0.0032	<0.001	0.0002	0.0021	0.004	0	0.0025	1	0.308	0.233
D07X	Corticosteroids, other combinations	0.0016	0.0018	0.866	0.001	0.0009	1	0	0	-	0.57	0.168
R03C	Adrenergics for systemic use	0.0015	0.0005	0.022	0.0016	0.0023	0.418	0.0046	0	0.211	0.401	0.001
G03X	Other sex hormones and modulators of the genital system	0.0002	0.0028	<0.001	0.0002	0.0013	0.038	0	0.0012	1	1	0.049
C02A	Antiadrenergic agents, centrally acting	0.0013	0.0015	0.731	0.0007	0.001	0.782	0	0	-	0.482	0.458
C07C	Beta blocking agents and other diuretics	0.0007	0.0018	0.025	0.0007	0.0011	0.651	0	0.0012	1	1	0.281
D11A	Other dermatological preparations	0.0013	0.0008	0.272	0.0017	0.0008	0.126	0	0	-	0.663	1
N07A	Parasympathomimetics	0.0009	0.0018	0.065	0.0003	0.0007	0.505	0	0	-	0.361	0.043
C01C	Cardiac stimulants excl. cardiac glycosides	0.0014	0.0004	0.017	0.0009	0.0008	0.781	0	0.0012	1	0.526	0.286
S02C	Corticosteroids and antiinfectives in combination	0.0014	0.0005	0.032	0.0007	0.0009	0.782	0	0.0012	1	0.425	0.246
A09A	Digestives, incl. enzymes	0.0011	0.0013	0.717	0.0002	0.0001	1	0	0	-	0.095	0.001
J01G	Aminoglycoside antibacterials	0.0009	0.0007	0.67	0.001	0.0008	0.584	0	0	-	0.835	0.893
J05A	Direct acting antivirals	0.0016	0.0009	0.169	0.0003	0.0002	0.619	0	0	-	0.066	0.069
J01A	Tetracyclines	0.0013	0.0006	0.079	0	0.0006	0.095	0	0	-	0.007	1
C07F	Beta blocking agents, other combinations	0.001	0.0004	0.12	0.0007	0.0003	0.256	0	0	-	0.681	0.808
H04A	Glycogenolytic hormones	0.0004	0.0007	0.296	0.0005	0.0008	0.756	0	0	-	0.729	1
J04A	Drugs for treatment of tuberculosis	0.001	0.0007	0.548	0.0002	0.0001	1	0	0	-	0.108	0.071
S02A	Antiinfectives	0.0009	0.0007	0.673	0.0002	0.0005	0.432	0	0	-	0.245	0.75
A16A	Other alimentary tract and metabolism products	0.0009	0.0005	0.302	0.0007	0.0001	0.131	0	0	-	0.796	0.375
J01R	Combinations of antibacterials	0.0004	0.0006	0.573	0.0007	0.0003	0.256	0	0	-	0.517	0.562
P01A	Agents against amoebiasis and other protozoal diseases	0.0004	0.0006	0.573	0.0002	0.0007	0.273	0	0.0012	1	0.697	0.536
R01B	Nasal decongestants for systemic use	0.0007	0.0004	0.46	0.0003	0.0002	0.619	0	0.0012	1	0.589	0.207
S03C	Corticosteroids and antiinfectives in combination	0.0004	0.0007	0.597	0.0003	0.0004	1	0.0046	0.0012	0.377	0.119	0.309
B02B	Vitamin K and other hemostatics	0.0007	0.0004	0.612	0.0003	0.0002	0.62	0	0	-	0.578	0.602
D05B	Antipsoriatics for systemic use	0.0007	0.0004	0.612	0.0002	0.0001	1	0	0	-	0.373	0.324
A14A	Anabolic steroids	0.0002	0.0005	0.225	0	0.0004	0.304	0	0.0012	1	0.573	0.365
H01C	Hypothalamic hormones	0.0003	0.0007	0.178	0	0.0001	1	0	0	-	0.353	0.071
H03C	Iodine therapy	0.0004	0.0004	1	0	0.0003	0.557	0	0.0012	1	0.368	0.325
M01C	Specific antirheumatic agents	0.0004	0.0004	1	0.0002	0.0001	1	0	0	-	1	0.492
P03A	Ectoparasiticides, incl. scabicides	0.0004	0.0002	0.727	0.0003	0.0003	1	0	0.0012	1	1	0.248
D01B	Antifungals for systemic use	0.0004	0.0001	0.453	0	0.0002	0.542	0	0	-	0.367	1
D04A	Antipruritics, incl. antihistamines, anesthetics, etc.	0.0002	0.0002	1	0	0	-	0	0	-	1	0.539
D10A	Anti-acne preparations for topical use	0.0004	0.0002	0.727	0.0003	0.0001	0.29	0	0	-	1	0.682
G02C	Other gynecologicals	0.0003	0.0005	0.541	0	0	-	0	0	-	0.353	0.054
G03B	Androgens	0.0006	0	0.031	0	0	-	0	0	-	0.241	-
N07X	Other nervous system drugs	0.0002	0.0004	0.453	0.0002	0.0001	1	0	0	-	1	0.485
C07D	Beta blocking agents, thiazides and other diuretics	0.0002	0.0002	1	0	0	-	0	0	-	1	1
G03D	Progestogens	0	0.0002	1	0	0	-	0	0	-	-	1
H01B	Posterior pituitary lobe hormones	0.0002	0.0001	1	0	0.0001	1	0	0	-	1	1
N07B	Drugs used in addictive disorders	0.0003	0.0002	1	0	0	-	0	0	-	0.573	0.539
V06S	General nutrients	0	0	-	0	0.0006	1	0	0	-	-	0.426
P02C	Antinematodal agents	0.0001	0.0001	1	0	0	-	0	0	-	1	1
G03A	Hormonal contraceptives for systemic use	0	0	-	0	0	-	0	0	-	-	-
J07A	Bacterial vaccines	0	0	-	0	0	-	0	0	-	-	-
J07B	Viral vaccines	0	0	-	0	0	-	0	0	-	-	-
S01H	Local anesthetics	0	0	-	0	0	-	0	0	-	-	-
V07A	All other non-therapeutic products	0	0	-	0	0	-	0	0	-	-	-
aAnatomical Therapeutic Chemical Classification System
pmen and pwomen represent the p values of the comparisons among men of different ages and women of different ages. Significant p values are highlighted in bold.
